# Supplementary material for: Pathogenesis-Targeted Preventive Strategies for Multidrug Resistant Ventilator-Associated Pneumonia: A Narrative Review
Source: Microorganisms. 2020 May 30;8(6):821. doi: 10.3390/microorganisms8060821 (PMC7356213; doi:10.3390/microorganisms8060821)
Supplement: Supplementary file 1 [file microorganisms-08-00821-s001.zip]

Archive with 12 entries (9 files):
- Supplementary materials Revisione VAP MDR PREV/
- Supplementary materials Revisione VAP MDR PREV/Table 2 review results v1.2.docx
- __MACOSX/
- __MACOSX/Supplementary materials Revisione VAP MDR PREV/
- __MACOSX/Supplementary materials Revisione VAP MDR PREV/._Table 2 review results v1.2.docx
- Supplementary materials Revisione VAP MDR PREV/.DS_Store
- __MACOSX/Supplementary materials Revisione VAP MDR PREV/._.DS_Store
- Supplementary materials Revisione VAP MDR PREV/Flowchart PRISMA 2009 v1.2.doc
- __MACOSX/Supplementary materials Revisione VAP MDR PREV/._Flowchart PRISMA 2009 v1.2.doc
- Supplementary materials Revisione VAP MDR PREV/Table 1 recommendations v1.2.docx
- __MACOSX/Supplementary materials Revisione VAP MDR PREV/._Table 1 recommendations v1.2.docx
- Supplementary materials Revisione VAP MDR PREV/Table 3.docx
